# Supplementary material for: Probiotic Limosilactobacillus reuteri DSM 17938 Changes Foxp3 Deficiency-Induced Dyslipidemia and Chronic Hepatitis in Mice
Source: Nutrients. 2024 Feb 12;16(4):511. doi: 10.3390/nu16040511 (PMC10892585; doi:10.3390/nu16040511)
Supplement: Supplementary file 1 [file nutrients-16-00511-s001.zip]

Archive with 1 entries (1 files):
- nutrients-2827132-supplementary.pdf
